# Supplementary material for: Perioperative management of angiotensin-converting enzyme inhibitors and/or angiotensin receptor blockers: a survey of perioperative medicine practitioners
Source: PeerJ. 2018 Jun 29;6:e5061. doi: 10.7717/peerj.5061 (PMC6055831; doi:10.7717/peerj.5061)
Supplement: Data S1 [file peerj-06-5061-s004.xlsx]

## Sheet: Sheet
Respondent ID	With regard to ACE inhibitors, what do you advise patients prior to major surgery? (Please select the SINGLE option that is closest to your usual practice.)	With regard to ACE inhibitors, when would you normally plan to re-start them after major surgery? (Please select the SINGLE option that is closest to your usual practice.)	With regard to Angiotensin Receptor Blockers (e.g. Candesartan/Irbesartan/ Losartan/ Olmesartan/ Telmisartan/ Valsartan) what do you advise patients prior to major surgery? (Please select the SINGLE option that is closest to your usual practice).	With regard to Angiotensin Receptor Blockers, when would you normally plan to re-start these drugs after major surgery? (Please select one answer)	Which of these preop cardiovascular medications do you routinely stop prior to major surgery? (You may choose more than one option)																			Preop Case Scenario: A 65 year old patient (ASA Grade 3) with an anaerobic threshold <10ml.kg.min-1 has an elevated blood pressure (>160 systolic, >100 diastolic) on the day of their reversal of Hartmann’s procedure. They are NOT on any anti-hypertensive medications. What would you do? (Please select the SINGLE option that is closest to your usual practice.)	Preop Case Scenario: A 65 year old patient (ASA Grade 3) with an anaerobic threshold <10ml.kg.min-1 has an elevated blood pressure (>160 systolic, >100 diastolic) on the day of their reversal of Hartmann’s procedure. They are normally on an ACE-i or ARB to control their blood pressure, but this was stopped within the last 48 hours. What would you do? (Please select the SINGLE option that is close…	Preop Case Scenario: A 65 year old patient (ASA Grade 3) with an anaerobic threshold <10ml.kg.min-1 has an elevated blood pressure (>160 systolic, >100 diastolic) on the day of their reversal of Hartmann’s procedure. They are normally on an ACE-i or ARB to control their blood pressure. This has not been stopped. What would you do? (Please select the SINGLE option that is closest to your usual pra…	Postop Case Scenario: A 65 year old patient (ASA Grade 3) is Day 1 post-op following a colonic resection. They usually receive ACE-i or ARB medication for hypertension. They are clinically stable with no signs of sepsis, good urine output, normal blood gases and normal lactate. Their systolic blood pressure is consistently 90-100mmHg. Would you restart their usual ACE-i/ARB therapy?(Please select…	Postop Case Scenario: A 65 year old patient (ASA Grade 3) is Day 1 post-op following a colonic resection. They were on ACE-i/ARB prior to surgery. Although they have no chest pain and have not developed any ECG changes, an elevated troponin level has been recorded. They are pain-free, clinically and haemodynamically stable. Their systolic BP is consistently >170mmHg. Please select the SINGLE opti…	Postop Case Scenario: A 65 year old patient (ASA Grade 3) is Day 1 post-op following a colonic resection. They are pain-free, clinically and haemodynamically stable. An elevated plasma troponin level has been noted, but they have no chest pain and have not developed any ECG changes. Their systolic BP is consistently >170mmHg. They were NOT on ACE-I/ARB prior to surgery. Please select the SINGLE o…	Please record your clinical background/grade											Please indicate your location of practice.
	Response	Response	Response	Response	Aliskerin	Amiodarone	Amlodipine	Atenolol	Bisoprolol	Bendroflumethiazide	Carvedilol	Digoxin	Diltiazem	Doxazosin	Eplerenone	Felodipine	Furosemide	Indapamide	Isosorbide mononitrate	Metoprolol	Spironolactone	Verapamil	Other diuretics	Response	Response	Response	Response	Response	Response	Anaesthesia/ICU- consultant/staff grade	Anaesthesia/ICU- trainee	Preoperative assessment nurse	Surgeon- consultant	Surgeon- trainee	General medicine- consultant	General medicine- trainee	Cardiology- consultant	Cardiology- trainee	Gerontology- consultant	Gerontology- trainee	Response
6425503170	Stop on day of surgery	12-24 hours after surgery	Stop on the day of surgery	24 hours after surgery																				Proceed, but make an in-hospital medical referral	Proceed, but make an in-hospital medical referral	Proceed, but make an in-hospital medical referral	No	Re-start their ACE-i/ARB	Start an ACE-i or ARB	Anaesthesia/ICU- consultant/staff grade											UK
6411966999	Continue ACE inhibitor	12-24 hours after surgery	Continue ARB	12-24 hours after surgery																				Postpone the procedure	Postpone the procedure	Postpone the procedure	Yes	Re-start their ACE-i/ARB	Continue without intervention but monitor	Anaesthesia/ICU- consultant/staff grade											UK
6408421330	Continue ACE inhibitor	12-24 hours after surgery	Continue ARB	12-24 hours after surgery																				Proceed as planned	Proceed as planned	Proceed as planned	No	Re-start their ACE-i/ARB	Treat acutely to reduce systolic BP to <160mmHg	Anaesthesia/ICU- consultant/staff grade											UK
6405682258	Continue ACE inhibitor	Within 12 hours after surgery	Continue ARB	Within 12 hours after surgery																			Other diuretics	Postpone the procedure	Proceed, but change the post-operative management plan to involve HDU	Postpone the procedure	No	Re-start their ACE-i/ARB	Refer for medical advice	Anaesthesia/ICU- consultant/staff grade											UK
6403823060	Continue ACE inhibitor	12-24 hours after surgery	Continue ARB	12-24 hours after surgery													Furosemide						Other diuretics	Proceed as planned	Proceed as planned	Proceed as planned	Yes	Re-start their ACE-i/ARB	Treat acutely to reduce systolic BP to <160mmHg	Anaesthesia/ICU- consultant/staff grade											UK
6403727656	Continue ACE inhibitor	24 hours after surgery	Continue ARB	12-24 hours after surgery																				Proceed as planned	Proceed as planned	Proceed as planned	No	Refer for medical advice	Refer for medical advice	Anaesthesia/ICU- consultant/staff grade											UK
6403451008	Stop on day of surgery	12-24 hours after surgery	Stop on the day of surgery	12-24 hours after surgery																				Proceed, but make an in-hospital medical referral	Proceed as planned	Proceed as planned	No	Re-start their ACE-i/ARB	Refer for medical advice	Anaesthesia/ICU- consultant/staff grade											UK
6401441243	Stop on day of surgery	12-24 hours after surgery	Stop on the day of surgery	12-24 hours after surgery													Furosemide							Postpone the procedure	Proceed, but change the post-operative management plan to involve HDU	Proceed, but change the post-operative management plan to involve HDU	No	Refer for medical advice	Refer for medical advice		Anaesthesia/ICU- trainee										UK
6401280912	Stop on day of surgery	12-24 hours after surgery	Stop on the day of surgery	12-24 hours after surgery																				Proceed, but make an in-hospital medical referral	Proceed, but make an in-hospital medical referral	Proceed, but make an in-hospital medical referral	No	Refer for medical advice	Refer for medical advice	Anaesthesia/ICU- consultant/staff grade											UK
6401185499	Continue ACE inhibitor	12-24 hours after surgery	Continue ARB	12-24 hours after surgery																				Proceed as planned		Proceed as planned	No	Refer for medical advice	Refer for medical advice	Anaesthesia/ICU- consultant/staff grade											UK
6401165583	Stop on day of surgery	24 hours after surgery	Stop on the day of surgery				Amlodipine			Bendroflumethiazide			Diltiazem	Doxazosin		Felodipine	Furosemide	Indapamide					Other diuretics	Proceed, but change the post-operative management plan to involve HDU	Proceed as planned	Proceed as planned	No	Treat acutely to reduce systolic BP to <160mmHg	Treat acutely to reduce systolic BP to <160mmHg	Anaesthesia/ICU- consultant/staff grade											UK
6399237607	Stop on day of surgery	12-24 hours after surgery	Continue ARB	Within 12 hours after surgery																				Proceed as planned	Proceed as planned	Proceed as planned	No	Re-start their ACE-i/ARB	Refer for medical advice	Anaesthesia/ICU- consultant/staff grade											UK
6399218675	Continue ACE inhibitor	Within 12 hours after surgery	Continue ARB	Within 12 hours after surgery																				Proceed as planned	Proceed as planned	Proceed as planned	Yes	Re-start their ACE-i/ARB	Start an ACE-i or ARB	Anaesthesia/ICU- consultant/staff grade											UK
6388658224	Stop 2 days before surgery	48 hours after surgery	Stop 2 days before to surgery	48 hours after surgery	Aliskerin																			Proceed, but change the post-operative management plan to involve HDU	Proceed, but change the post-operative management plan to involve HDU	Proceed, but change the post-operative management plan to involve HDU	No	Refer for medical advice	Refer for medical advice	Anaesthesia/ICU- consultant/staff grade											UK
6388042861	Stop on day of surgery	24 hours after surgery	Stop on the day of surgery	24 hours after surgery	Aliskerin																			Proceed as planned	Proceed as planned	Proceed as planned	No	Re-start their ACE-i/ARB	Refer for medical advice	Anaesthesia/ICU- consultant/staff grade
6385699021	Stop on day before surgery	24 hours after surgery	Stop 1 day before surgery	24 hours after surgery																					Proceed as planned	Proceed as planned	No	Treat acutely to reduce systolic BP to <160mmHg	Treat acutely to reduce systolic BP to <160mmHg	Anaesthesia/ICU- consultant/staff grade											UK
6385585092	Stop on day of surgery	12-24 hours after surgery	Stop on the day of surgery	12-24 hours after surgery						Bendroflumethiazide							Furosemide						Other diuretics	Postpone the procedure	Proceed, but change the post-operative management plan to involve HDU	Proceed as planned	No	Refer for medical advice	Refer for medical advice	Anaesthesia/ICU- consultant/staff grade											UK
6384378769	Continue ACE inhibitor	Within 12 hours after surgery	Continue ARB	Within 12 hours after surgery																				Proceed, but change the post-operative management plan to involve HDU	Treat acutely to reduce BP to <160/<100 then proceed	Proceed, but change the post-operative management plan to involve HDU	No	Re-start their ACE-i/ARB	Continue without intervention but monitor	Anaesthesia/ICU- consultant/staff grade											UK
6383258636	Stop on day of surgery	24 hours after surgery	Stop on the day of surgery	24 hours after surgery						Bendroflumethiazide							Furosemide						Other diuretics	Proceed, but change the post-operative management plan to involve HDU	Proceed, but change the post-operative management plan to involve HDU	Proceed, but change the post-operative management plan to involve HDU	No	Re-start their ACE-i/ARB	Refer for medical advice	Anaesthesia/ICU- consultant/staff grade											UK
6382305300	Stop on day of surgery	48 hours after surgery	Stop on the day of surgery	48 hours after surgery						Bendroflumethiazide							Furosemide							Proceed as planned	Proceed as planned	Proceed as planned	No	Re-start their ACE-i/ARB	Refer for medical advice	Anaesthesia/ICU- consultant/staff grade											UK
6381800464		24 hours after surgery	Stop on the day of surgery	24 hours after surgery																				Postpone the procedure	Proceed as planned	Proceed as planned	No	Re-start their ACE-i/ARB	Start long-acting anti-hypertensives	Anaesthesia/ICU- consultant/staff grade											UK
6381588473	Stop on day of surgery	24 hours after surgery	Stop on the day of surgery	24 hours after surgery																				Proceed, but make an in-hospital medical referral	Proceed as planned	Proceed as planned	No	Re-start their ACE-i/ARB	Refer for medical advice	Anaesthesia/ICU- consultant/staff grade											UK
6381468203	Continue ACE inhibitor	12-24 hours after surgery	Continue ARB	12-24 hours after surgery																				Proceed as planned	Proceed as planned	Proceed as planned	No	Refer for medical advice	Refer for medical advice	Anaesthesia/ICU- consultant/staff grade											UK
6380747542	Stop on day of surgery	24 hours after surgery	Stop on the day of surgery	24 hours after surgery																				Proceed, but change the post-operative management plan to involve HDU	Proceed, but change the post-operative management plan to involve HDU	Proceed, but change the post-operative management plan to involve HDU	No	Re-start their ACE-i/ARB	Refer for medical advice	Anaesthesia/ICU- consultant/staff grade											UK
6380486423	Stop on day of surgery	12-24 hours after surgery	Stop on the day of surgery	12-24 hours after surgery																				Proceed, but change the post-operative management plan to involve HDU	Proceed, but change the post-operative management plan to involve HDU	Proceed, but change the post-operative management plan to involve HDU	No	Re-start their ACE-i/ARB	Start an ACE-i or ARB	Anaesthesia/ICU- consultant/staff grade											UK
6379777022	Stop on day of surgery	12-24 hours after surgery	Stop on the day of surgery	12-24 hours after surgery																				Proceed as planned	Proceed as planned	Proceed as planned	No	Re-start their ACE-i/ARB	Refer for medical advice	Anaesthesia/ICU- consultant/staff grade											UK
6379498873	Stop on day before surgery	24 hours after surgery	Stop 2 days before to surgery	48 hours after surgery																				Proceed, but change the post-operative management plan to involve HDU	Proceed, but change the post-operative management plan to involve HDU	Proceed, but change the post-operative management plan to involve HDU	No	Re-start their ACE-i/ARB	Refer for medical advice	Anaesthesia/ICU- consultant/staff grade											UK
6379450031	Continue ACE inhibitor	48 hours after surgery	Continue ARB	48 hours after surgery																				Proceed, but make an in-hospital medical referral	Proceed, but change the post-operative management plan to involve HDU	Proceed, but change the post-operative management plan to involve HDU	No	Re-start their ACE-i/ARB	Treat acutely to reduce systolic BP to <160mmHg	Anaesthesia/ICU- consultant/staff grade											UK
6379403558	Stop on day of surgery	24 hours after surgery	Stop on the day of surgery	24 hours after surgery																				Postpone the procedure	Postpone the procedure	Proceed as planned	Yes	Refer for medical advice	Refer for medical advice	Anaesthesia/ICU- consultant/staff grade											UK
6379330332	Stop on day of surgery	24 hours after surgery	Stop on the day of surgery	24 hours after surgery																				Postpone the procedure	Proceed as planned	Proceed as planned	No	Re-start their ACE-i/ARB	Start long-acting anti-hypertensives	Anaesthesia/ICU- consultant/staff grade											UK
6379301727	Stop on day before surgery	24 hours after surgery	Stop on the day of surgery	12-24 hours after surgery											Eplerenone		Furosemide				Spironolactone		Other diuretics	Proceed, but change the post-operative management plan to involve HDU	Proceed, but change the post-operative management plan to involve HDU	Proceed, but change the post-operative management plan to involve HDU	No	Refer for medical advice	Treat acutely to reduce systolic BP to <160mmHg	Anaesthesia/ICU- consultant/staff grade											UK
6379288254	Stop on day of surgery	12-24 hours after surgery	Stop on the day of surgery	12-24 hours after surgery																				Proceed as planned	Proceed as planned	Proceed as planned	No	Re-start their ACE-i/ARB	Continue without intervention but monitor	Anaesthesia/ICU- consultant/staff grade											UK
6379259118	Stop on day of surgery	24 hours after surgery	Stop 2 days before to surgery	24 hours after surgery																				Postpone the procedure	Proceed as planned	Proceed as planned	No	Re-start their ACE-i/ARB	Refer for medical advice	Anaesthesia/ICU- consultant/staff grade											UK
6378422725	Stop 2 days before surgery	48 hours after surgery	Stop 2 days before to surgery	48 hours after surgery																				Proceed, but change the post-operative management plan to involve HDU	Proceed, but change the post-operative management plan to involve HDU	Proceed, but change the post-operative management plan to involve HDU	No	Re-start their ACE-i/ARB	Start long-acting anti-hypertensives	Anaesthesia/ICU- consultant/staff grade											UK
6378218915	Continue ACE inhibitor	24 hours after surgery	Continue ARB	24 hours after surgery								Digoxin												Proceed, but change the post-operative management plan to involve HDU	Treat acutely to reduce BP to <160/<100 then proceed	Postpone the procedure	No	Treat acutely to reduce systolic BP to <160mmHg	Treat acutely to reduce systolic BP to <160mmHg					Surgeon- trainee							UK
6378163701	Stop (duration of stopping depending on the drug)	24 hours after surgery	Stop (duration of stopping dependent on the drug)	24 hours after surgery																				Proceed as planned	Proceed as planned	Postpone the procedure	No	Refer for medical advice	Refer for medical advice	Anaesthesia/ICU- consultant/staff grade											UK
6378033530	Stop on day before surgery	24 hours after surgery	Stop 1 day before surgery	24 hours after surgery																				Postpone the procedure	Postpone the procedure	Postpone the procedure	No	Re-start their ACE-i/ARB	Start long-acting anti-hypertensives	Anaesthesia/ICU- consultant/staff grade											UK
6377978486	Continue ACE inhibitor	24 hours after surgery	Continue ARB	24 hours after surgery																				Proceed as planned	Proceed as planned	Proceed as planned	No	Re-start their ACE-i/ARB	Refer for medical advice	Anaesthesia/ICU- consultant/staff grade											UK
6377968146	Stop 2 days before surgery	24 hours after surgery	Stop 2 days before to surgery	24 hours after surgery																							No	Refer for medical advice	Refer for medical advice	Anaesthesia/ICU- consultant/staff grade											UK
6377887068	Stop on day of surgery	12-24 hours after surgery	Stop on the day of surgery	12-24 hours after surgery																				Proceed, but make an in-hospital medical referral	Proceed, but change the post-operative management plan to involve HDU	Proceed, but make an in-hospital medical referral	No	Re-start their ACE-i/ARB	Refer for medical advice	Anaesthesia/ICU- consultant/staff grade											UK
6354490379	Continue ACE inhibitor	12-24 hours after surgery	Continue ARB	12-24 hours after surgery																							No	Re-start their ACE-i/ARB	Refer for medical advice	Anaesthesia/ICU- consultant/staff grade											UK
6307338665	Stop on day of surgery	48 hours after surgery	Stop on the day of surgery	48 hours after surgery						Bendroflumethiazide			Diltiazem	Doxazosin				Indapamide						Proceed, but change the post-operative management plan to involve HDU	Proceed, but change the post-operative management plan to involve HDU	Proceed, but change the post-operative management plan to involve HDU	No	Re-start their ACE-i/ARB	Start an ACE-i or ARB	Anaesthesia/ICU- consultant/staff grade											UK
6301514172	Continue ACE inhibitor	24 hours after surgery	Continue ARB	24 hours after surgery																				Postpone the procedure	Treat acutely to reduce BP to <160/<100 then proceed	Proceed as planned	No	Refer for medical advice	Refer for medical advice	Anaesthesia/ICU- consultant/staff grade											UK
6296201430	Continue ACE inhibitor		Continue ARB																					Treat acutely to reduce BP to <160/<100 then proceed	Treat acutely to reduce BP to <160/<100 then proceed	Treat acutely to reduce BP to <160/<100 then proceed	No	Re-start their ACE-i/ARB	Start long-acting anti-hypertensives	Anaesthesia/ICU- consultant/staff grade											UK
6293779205	Continue ACE inhibitor	48 hours after surgery	Continue ARB	48 hours after surgery																				Proceed, but make an in-hospital medical referral	Proceed as planned	Proceed as planned	No	Re-start their ACE-i/ARB	Refer for medical advice	Anaesthesia/ICU- consultant/staff grade											UK
6293758946	Stop on day of surgery	12-24 hours after surgery	Stop on the day of surgery	12-24 hours after surgery																				Proceed, but change the post-operative management plan to involve HDU	Proceed, but change the post-operative management plan to involve HDU	Proceed, but change the post-operative management plan to involve HDU	No	Re-start their ACE-i/ARB	Refer for medical advice		Anaesthesia/ICU- trainee										UK
6290125600	Stop on day of surgery	48 hours after surgery	Stop on the day of surgery	48 hours after surgery																				Proceed as planned	Proceed as planned	Proceed, but change the post-operative management plan to involve HDU	No	Re-start their ACE-i/ARB	Refer for medical advice		Anaesthesia/ICU- trainee										UK
6289928703	Stop on day before surgery	24 hours after surgery	Stop 1 day before surgery	24 hours after surgery																				Proceed, but change the post-operative management plan to involve HDU	Proceed, but change the post-operative management plan to involve HDU	Proceed, but change the post-operative management plan to involve HDU	Yes	Re-start their ACE-i/ARB	Refer for medical advice	Anaesthesia/ICU- consultant/staff grade											UK
6287532811	Stop on day of surgery	24 hours after surgery	Stop on the day of surgery	24 hours after surgery																				Proceed as planned	Proceed as planned	Proceed as planned	No	Re-start their ACE-i/ARB	Refer for medical advice	Anaesthesia/ICU- consultant/staff grade											UK
6285741806	Stop on day of surgery	48 hours after surgery	Stop on the day of surgery	48 hours after surgery																				Treat acutely to reduce BP to <160/<100 then proceed	Treat acutely to reduce BP to <160/<100 then proceed	Treat acutely to reduce BP to <160/<100 then proceed	No	Re-start their ACE-i/ARB	Start long-acting anti-hypertensives		Anaesthesia/ICU- trainee										UK
6285713912		24 hours after surgery	Stop on the day of surgery	24 hours after surgery																				Proceed as planned	Proceed as planned	Proceed as planned	No	Refer for medical advice	Refer for medical advice	Anaesthesia/ICU- consultant/staff grade											UK
6285652812	Stop 2 days before surgery	48 hours after surgery	Stop 2 days before to surgery																					Proceed as planned	Proceed as planned	Proceed as planned		Re-start their ACE-i/ARB	Continue without intervention but monitor	Anaesthesia/ICU- consultant/staff grade											UK
6285570944	Stop on day of surgery	48 hours after surgery	Stop on the day of surgery	48 hours after surgery																				Proceed, but make an in-hospital medical referral	Proceed as planned	Proceed, but make an in-hospital medical referral	No	Re-start their ACE-i/ARB	Start long-acting anti-hypertensives	Anaesthesia/ICU- consultant/staff grade											UK
6285105108	Continue ACE inhibitor	12-24 hours after surgery	Continue ARB	12-24 hours after surgery																				Postpone the procedure	Treat acutely to reduce BP to <160/<100 then proceed	Postpone the procedure	No	Refer for medical advice	Refer for medical advice	Anaesthesia/ICU- consultant/staff grade											UK
6284449079	Continue ACE inhibitor	24 hours after surgery	Continue ARB	24 hours after surgery																				Proceed, but change the post-operative management plan to involve HDU	Proceed, but change the post-operative management plan to involve HDU	Proceed, but change the post-operative management plan to involve HDU	No	Re-start their ACE-i/ARB	Start an ACE-i or ARB		Anaesthesia/ICU- trainee										UK
6284359393	Continue ACE inhibitor	24 hours after surgery	Continue ARB	24 hours after surgery																				Postpone the procedure	Postpone the procedure	Proceed, but change the post-operative management plan to involve HDU	No	Re-start their ACE-i/ARB	Treat acutely to reduce systolic BP to <160mmHg	Anaesthesia/ICU- consultant/staff grade											UK
6283375332	Stop on day of surgery	12-24 hours after surgery	Stop on the day of surgery	12-24 hours after surgery						Bendroflumethiazide								Indapamide						Treat acutely to reduce BP to <160/<100 then proceed	Treat acutely to reduce BP to <160/<100 then proceed	Postpone the procedure	No	Re-start their ACE-i/ARB	Refer for medical advice		Anaesthesia/ICU- trainee										UK
6283307439	Stop on day of surgery	48 hours after surgery	Stop on the day of surgery	48 hours after surgery																				Proceed, but make an in-hospital medical referral	Proceed as planned		No	Refer for medical advice	Refer for medical advice	Anaesthesia/ICU- consultant/staff grade											UK
6283275267	Continue ACE inhibitor	24 hours after surgery	Continue ARB																					Proceed as planned	Treat acutely to reduce BP to <160/<100 then proceed	Proceed as planned		Refer for medical advice	Refer for medical advice	Anaesthesia/ICU- consultant/staff grade											UK
6283256852	Continue ACE inhibitor	12-24 hours after surgery	Continue ARB	12-24 hours after surgery																				Postpone the procedure	Postpone the procedure	Postpone the procedure	No	Refer for medical advice	Refer for medical advice	Anaesthesia/ICU- consultant/staff grade											UK
6283233142	Stop on day of surgery	12-24 hours after surgery	Stop on the day of surgery	12-24 hours after surgery																				Postpone the procedure	Proceed, but change the post-operative management plan to involve HDU	Proceed, but change the post-operative management plan to involve HDU	No	Refer for medical advice	Refer for medical advice	Anaesthesia/ICU- consultant/staff grade											UK
6283155578	Continue ACE inhibitor	Within 12 hours after surgery	Continue ARB	Within 12 hours after surgery																				Proceed, but make an in-hospital medical referral	Treat acutely to reduce BP to <160/<100 then proceed	Proceed as planned	No	Refer for medical advice	Refer for medical advice	Anaesthesia/ICU- consultant/staff grade											UK
6283132617	Stop on day of surgery	24 hours after surgery	Stop on the day of surgery	24 hours after surgery																				Proceed as planned	Proceed as planned	Proceed as planned	No	Re-start their ACE-i/ARB	Treat acutely to reduce systolic BP to <160mmHg		Anaesthesia/ICU- trainee										UK
6283108864	Continue ACE inhibitor	12-24 hours after surgery	Continue ARB	12-24 hours after surgery																				Proceed, but make an in-hospital medical referral	Treat acutely to reduce BP to <160/<100 then proceed	Proceed, but make an in-hospital medical referral	No	Re-start their ACE-i/ARB	Start long-acting anti-hypertensives	Anaesthesia/ICU- consultant/staff grade											UK
6283084838	Stop on day of surgery	48 hours after surgery	Stop on the day of surgery	48 hours after surgery			Amlodipine			Bendroflumethiazide				Doxazosin		Felodipine	Furosemide	Indapamide	Isosorbide mononitrate		Spironolactone		Other diuretics	Postpone the procedure	Proceed, but change the post-operative management plan to involve HDU	Proceed, but change the post-operative management plan to involve HDU	No	Re-start their ACE-i/ARB	Start long-acting anti-hypertensives		Anaesthesia/ICU- trainee										UK
6283073007	Stop on day of surgery	48 hours after surgery	Stop on the day of surgery	48 hours after surgery																				Postpone the procedure	Proceed, but change the post-operative management plan to involve HDU	Postpone the procedure	No	Treat acutely to reduce systolic BP to <160mmHg	Treat acutely to reduce systolic BP to <160mmHg	Anaesthesia/ICU- consultant/staff grade											UK
6283001010	Stop on day before surgery	Within 12 hours after surgery	Stop on the day of surgery	Within 12 hours after surgery																				Proceed as planned	Proceed as planned	Proceed as planned	No	Continue without intervention but monitor	Refer for medical advice	Anaesthesia/ICU- consultant/staff grade											UK
6282980121	Stop on day before surgery	48 hours after surgery	Stop 1 day before surgery	48 hours after surgery																				Proceed as planned	Proceed as planned	Proceed as planned	No	Treat acutely to reduce systolic BP to <160mmHg	Refer for medical advice	Anaesthesia/ICU- consultant/staff grade											UK
6282957102	Continue ACE inhibitor	12-24 hours after surgery	Continue ARB	12-24 hours after surgery																				Postpone the procedure	Postpone the procedure	Postpone the procedure	No	Re-start their ACE-i/ARB	Refer for medical advice	Anaesthesia/ICU- consultant/staff grade											UK
6282937701	Continue ACE inhibitor	24 hours after surgery	Continue ARB	24 hours after surgery																				Proceed, but change the post-operative management plan to involve HDU	Postpone the procedure	Proceed, but change the post-operative management plan to involve HDU	No	Refer for medical advice	Refer for medical advice	Anaesthesia/ICU- consultant/staff grade											UK
6280904735	Continue ACE inhibitor	12-24 hours after surgery	Continue ARB	12-24 hours after surgery																				Proceed as planned	Proceed as planned	Proceed as planned	Yes		Continue without intervention but monitor	Anaesthesia/ICU- consultant/staff grade											UK
6279264884	Stop on day of surgery	12-24 hours after surgery	Stop on the day of surgery	12-24 hours after surgery			Amlodipine			Bendroflumethiazide				Doxazosin		Felodipine	Furosemide				Spironolactone			Proceed as planned	Proceed as planned	Proceed as planned	Yes	Re-start their ACE-i/ARB	Refer for medical advice	Anaesthesia/ICU- consultant/staff grade											UK
6277186213	Stop on day of surgery	12-24 hours after surgery	Stop on the day of surgery	12-24 hours after surgery			Amlodipine				Carvedilol													Postpone the procedure	Proceed, but change the post-operative management plan to involve HDU	Proceed, but change the post-operative management plan to involve HDU	No	Re-start their ACE-i/ARB	Start an ACE-i or ARB	Anaesthesia/ICU- consultant/staff grade											UK
6277125709	Continue ACE inhibitor	Within 12 hours after surgery	Continue ARB	Within 12 hours after surgery																				Proceed, but change the post-operative management plan to involve HDU	Proceed, but change the post-operative management plan to involve HDU	Proceed, but change the post-operative management plan to involve HDU	No	Refer for medical advice	Refer for medical advice	Anaesthesia/ICU- consultant/staff grade											UK
6276478437	Stop on day of surgery	24 hours after surgery	Stop on the day of surgery	24 hours after surgery																				Proceed as planned	Proceed as planned	Proceed as planned	No	Re-start their ACE-i/ARB	Treat acutely to reduce systolic BP to <160mmHg	Anaesthesia/ICU- consultant/staff grade											UK
6276463004	Stop on day of surgery	48 hours after surgery	Stop on the day of surgery	48 hours after surgery																				Postpone the procedure	Postpone the procedure	Postpone the procedure	No	Start other (longer-acting) anti-hypertensives	Start long-acting anti-hypertensives		Anaesthesia/ICU- trainee										UK
6276450168	Stop on day of surgery	12-24 hours after surgery	Stop on the day of surgery	12-24 hours after surgery																				Proceed, but change the post-operative management plan to involve HDU	Proceed, but change the post-operative management plan to involve HDU	Proceed, but change the post-operative management plan to involve HDU	No	Re-start their ACE-i/ARB	Start an ACE-i or ARB	Anaesthesia/ICU- consultant/staff grade											UK
6276044621	Stop on day before surgery	48 hours after surgery	Stop 1 day before surgery	48 hours after surgery													Furosemide				Spironolactone		Other diuretics	Proceed, but change the post-operative management plan to involve HDU	Proceed, but change the post-operative management plan to involve HDU	Postpone the procedure	No	Start other (longer-acting) anti-hypertensives	Start long-acting anti-hypertensives		Anaesthesia/ICU- trainee										UK
6276039020	Continue ACE inhibitor	12-24 hours after surgery	Continue ARB	12-24 hours after surgery																				Postpone the procedure	Proceed as planned	Proceed as planned	No	Refer for medical advice	Refer for medical advice	Anaesthesia/ICU- consultant/staff grade											UK
6275989622	Stop on day before surgery	24 hours after surgery	Stop 1 day before surgery	24 hours after surgery						Bendroflumethiazide				Doxazosin	Eplerenone		Furosemide				Spironolactone		Other diuretics	Postpone the procedure	Proceed as planned	Proceed as planned	No	Re-start their ACE-i/ARB	Refer for medical advice		Anaesthesia/ICU- trainee										UK
6275895122	Stop on day of surgery	24 hours after surgery	Stop on the day of surgery	24 hours after surgery													Furosemide							Proceed, but make an in-hospital medical referral	Proceed as planned	Proceed as planned	No	Re-start their ACE-i/ARB	Refer for medical advice	Anaesthesia/ICU- consultant/staff grade											UK
6275796038	Stop on day of surgery	24 hours after surgery	Stop on the day of surgery	24 hours after surgery										Doxazosin										Postpone the procedure	Proceed, but change the post-operative management plan to involve HDU	Postpone the procedure	No	Re-start their ACE-i/ARB	Refer for medical advice	Anaesthesia/ICU- consultant/staff grade											UK
6275756449	Continue ACE inhibitor	Within 12 hours after surgery	Continue ARB	Within 12 hours after surgery																				Proceed, but change the post-operative management plan to involve HDU	Proceed, but change the post-operative management plan to involve HDU	Proceed, but change the post-operative management plan to involve HDU	No	Start other (longer-acting) anti-hypertensives	Refer for medical advice	Anaesthesia/ICU- consultant/staff grade											UK
6274775363	Stop on day before surgery	12-24 hours after surgery	Stop on the day of surgery	12-24 hours after surgery																				Treat acutely to reduce BP to <160/<100 then proceed	Treat acutely to reduce BP to <160/<100 then proceed	Treat acutely to reduce BP to <160/<100 then proceed	No	Refer for medical advice	Refer for medical advice	Anaesthesia/ICU- consultant/staff grade											UK
6274176656	Stop on day of surgery	24 hours after surgery	Stop on the day of surgery	24 hours after surgery																				Proceed, but change the post-operative management plan to involve HDU	Proceed, but change the post-operative management plan to involve HDU	Proceed, but change the post-operative management plan to involve HDU	No	Refer for medical advice	Refer for medical advice	Anaesthesia/ICU- consultant/staff grade											UK
6273803909	Stop on day of surgery	48 hours after surgery	Stop on the day of surgery	48 hours after surgery																				Proceed, but make an in-hospital medical referral	Proceed, but change the post-operative management plan to involve HDU	Proceed, but change the post-operative management plan to involve HDU	No	Re-start their ACE-i/ARB	Treat acutely to reduce systolic BP to <160mmHg	Anaesthesia/ICU- consultant/staff grade											USA
6273493821	Continue ACE inhibitor	24 hours after surgery	Continue ARB	24 hours after surgery																				Proceed, but change the post-operative management plan to involve HDU	Treat acutely to reduce BP to <160/<100 then proceed	Proceed, but change the post-operative management plan to involve HDU	No	Refer for medical advice	Refer for medical advice	Anaesthesia/ICU- consultant/staff grade											UK
6272922968	Stop on day before surgery	24 hours after surgery	Stop 1 day before surgery	24 hours after surgery																				Proceed, but change the post-operative management plan to involve HDU	Proceed, but change the post-operative management plan to involve HDU	Postpone the procedure	No	Treat acutely to reduce systolic BP to <160mmHg	Treat acutely to reduce systolic BP to <160mmHg	Anaesthesia/ICU- consultant/staff grade											UK
6272835574	Stop on day of surgery	48 hours after surgery	Stop on the day of surgery	48 hours after surgery																				Postpone the procedure	Proceed, but change the post-operative management plan to involve HDU	Postpone the procedure	No	Re-start their ACE-i/ARB	Refer for medical advice	Anaesthesia/ICU- consultant/staff grade											Canada
6272822125	Continue ACE inhibitor	Within 12 hours after surgery	Continue ARB	Within 12 hours after surgery																				Proceed, but make an in-hospital medical referral	Postpone the procedure	Proceed, but make an in-hospital medical referral	No	Re-start their ACE-i/ARB	Refer for medical advice	Anaesthesia/ICU- consultant/staff grade											Asia
6272562368	Stop on day of surgery	24 hours after surgery	Stop on the day of surgery	24 hours after surgery	Aliskerin																			Proceed, but make an in-hospital medical referral	Treat acutely to reduce BP to <160/<100 then proceed	Proceed as planned	No	Refer for medical advice	Refer for medical advice	Anaesthesia/ICU- consultant/staff grade											UK
6272554144	Continue ACE inhibitor	12-24 hours after surgery	Continue ARB	12-24 hours after surgery																				Treat acutely to reduce BP to <160/<100 then proceed	Treat acutely to reduce BP to <160/<100 then proceed	Treat acutely to reduce BP to <160/<100 then proceed	No	Treat acutely to reduce systolic BP to <160mmHg	Treat acutely to reduce systolic BP to <160mmHg	Anaesthesia/ICU- consultant/staff grade											UK
6272551287	Stop on day of surgery	48 hours after surgery	Stop on the day of surgery	48 hours after surgery																				Proceed, but change the post-operative management plan to involve HDU	Proceed, but change the post-operative management plan to involve HDU	Proceed, but change the post-operative management plan to involve HDU	No	Refer for medical advice	Refer for medical advice		Anaesthesia/ICU- trainee										UK
6271980787	Stop on day before surgery	12-24 hours after surgery	Stop 1 day before surgery	12-24 hours after surgery																				Proceed, but change the post-operative management plan to involve HDU	Proceed, but change the post-operative management plan to involve HDU	Proceed, but change the post-operative management plan to involve HDU	No	Re-start their ACE-i/ARB	Treat acutely to reduce systolic BP to <160mmHg	Anaesthesia/ICU- consultant/staff grade											UK
6271907630	Stop on day of surgery	Within 12 hours after surgery	Stop on the day of surgery	Within 12 hours after surgery																				Proceed, but make an in-hospital medical referral	Proceed, but make an in-hospital medical referral	Proceed, but make an in-hospital medical referral	No	Treat acutely to reduce systolic BP to <160mmHg	Treat acutely to reduce systolic BP to <160mmHg	Anaesthesia/ICU- consultant/staff grade											Other European country [inc. Russia]
6271881551	Stop on day of surgery	24 hours after surgery	Stop on the day of surgery	24 hours after surgery																				Postpone the procedure	Proceed as planned	Proceed as planned	No	Start other (longer-acting) anti-hypertensives	Start long-acting anti-hypertensives		Anaesthesia/ICU- trainee										USA
6271811454	Stop on day of surgery	24 hours after surgery	Stop on the day of surgery	24 hours after surgery																				Proceed, but change the post-operative management plan to involve HDU	Proceed as planned	Proceed, but change the post-operative management plan to involve HDU	No	Re-start their ACE-i/ARB	Refer for medical advice		Anaesthesia/ICU- trainee										UK
6271573698	Continue ACE inhibitor	48 hours after surgery	Continue ARB	48 hours after surgery																				Proceed as planned	Proceed as planned	Proceed as planned	No	Re-start their ACE-i/ARB	Start an ACE-i or ARB	Anaesthesia/ICU- consultant/staff grade											USA
6271563619	Stop on day before surgery	48 hours after surgery	Stop 1 day before surgery	48 hours after surgery																				Proceed, but change the post-operative management plan to involve HDU		Proceed, but change the post-operative management plan to involve HDU	No	Treat acutely to reduce systolic BP to <160mmHg	Treat acutely to reduce systolic BP to <160mmHg	Anaesthesia/ICU- consultant/staff grade											USA
6271435975	Stop on day of surgery	48 hours after surgery	Stop on the day of surgery	48 hours after surgery																				Proceed, but change the post-operative management plan to involve HDU	Proceed, but change the post-operative management plan to involve HDU	Proceed, but change the post-operative management plan to involve HDU	No	Start other (longer-acting) anti-hypertensives	Start long-acting anti-hypertensives	Anaesthesia/ICU- consultant/staff grade											UK
6271184073	Stop on day before surgery	12-24 hours after surgery	Stop 1 day before surgery	12-24 hours after surgery																				Proceed, but make an in-hospital medical referral	Treat acutely to reduce BP to <160/<100 then proceed	Treat acutely to reduce BP to <160/<100 then proceed	No	Re-start their ACE-i/ARB	Refer for medical advice	Anaesthesia/ICU- consultant/staff grade											UK
6271175933	Stop on day before surgery	24 hours after surgery	Stop on the day of surgery	24 hours after surgery																				Postpone the procedure	Treat acutely to reduce BP to <160/<100 then proceed	Postpone the procedure	No	Refer for medical advice	Refer for medical advice					Surgeon- trainee							UK
6271165539	Stop on day of surgery	Within 12 hours after surgery	Stop on the day of surgery	Within 12 hours after surgery													Furosemide							Postpone the procedure	Proceed as planned	Proceed as planned	No	Refer for medical advice	Refer for medical advice	Anaesthesia/ICU- consultant/staff grade											UK
6271146936	Stop on day before surgery	12-24 hours after surgery	Stop on the day of surgery	12-24 hours after surgery																				Postpone the procedure	Proceed as planned	Proceed as planned	No	Re-start their ACE-i/ARB	Treat acutely to reduce systolic BP to <160mmHg	Anaesthesia/ICU- consultant/staff grade											UK
6271129393	Stop on day of surgery	48 hours after surgery	Stop on the day of surgery	48 hours after surgery										Doxazosin										Proceed, but change the post-operative management plan to involve HDU	Proceed, but change the post-operative management plan to involve HDU	Proceed as planned	No	Re-start their ACE-i/ARB	Refer for medical advice	Anaesthesia/ICU- consultant/staff grade											UK
6270216265	Continue ACE inhibitor	24 hours after surgery	Continue ARB	24 hours after surgery																				Proceed as planned	Proceed as planned	Proceed as planned	No	Treat acutely to reduce systolic BP to <160mmHg	Treat acutely to reduce systolic BP to <160mmHg	Anaesthesia/ICU- consultant/staff grade											UK
6269978381	Continue ACE inhibitor	12-24 hours after surgery	Continue ARB	12-24 hours after surgery																				Postpone the procedure	Proceed, but change the post-operative management plan to involve HDU	Proceed as planned	Yes	Refer for medical advice	Refer for medical advice	Anaesthesia/ICU- consultant/staff grade											UK
6269732733	Stop on day of surgery	24 hours after surgery	Stop (duration of stopping dependent on the drug)	24 hours after surgery									Diltiazem	Doxazosin		Felodipine						Verapamil		Treat acutely to reduce BP to <160/<100 then proceed	Treat acutely to reduce BP to <160/<100 then proceed	Treat acutely to reduce BP to <160/<100 then proceed	No	Re-start their ACE-i/ARB	Treat acutely to reduce systolic BP to <160mmHg	Anaesthesia/ICU- consultant/staff grade											UK
6269631991	Stop on day of surgery	48 hours after surgery	Stop on the day of surgery	48 hours after surgery						Bendroflumethiazide													Other diuretics	Postpone the procedure	Proceed as planned	Treat acutely to reduce BP to <160/<100 then proceed	No	Re-start their ACE-i/ARB	Refer for medical advice		Anaesthesia/ICU- trainee										UK
6269577990	Stop on day of surgery	24 hours after surgery	Stop on the day of surgery	24 hours after surgery															Isosorbide mononitrate					Postpone the procedure	Treat acutely to reduce BP to <160/<100 then proceed	Proceed, but change the post-operative management plan to involve HDU	No	Treat acutely to reduce systolic BP to <160mmHg	Treat acutely to reduce systolic BP to <160mmHg		Anaesthesia/ICU- trainee										UK
6268769059	Stop (duration of stopping depending on the drug)	Within 12 hours after surgery	Stop (duration of stopping dependent on the drug)	Within 12 hours after surgery																				Proceed as planned	Proceed as planned	Proceed as planned	No	Re-start their ACE-i/ARB	Refer for medical advice	Anaesthesia/ICU- consultant/staff grade											UK
6268622286	Stop on day before surgery	48 hours after surgery	Stop 1 day before surgery	48 hours after surgery	Aliskerin					Bendroflumethiazide	Carvedilol			Doxazosin		Felodipine	Furosemide	Indapamide			Spironolactone			Postpone the procedure	Proceed, but change the post-operative management plan to involve HDU	Proceed, but make an in-hospital medical referral	No	Treat acutely to reduce systolic BP to <160mmHg	Refer for medical advice	Anaesthesia/ICU- consultant/staff grade											UK
6268342146	Stop on day of surgery	24 hours after surgery	Stop on the day of surgery	24 hours after surgery			Amlodipine			Bendroflumethiazide				Doxazosin	Eplerenone	Felodipine	Furosemide	Indapamide			Spironolactone		Other diuretics	Proceed as planned	Proceed as planned	Proceed as planned	No	Re-start their ACE-i/ARB	Refer for medical advice		Anaesthesia/ICU- trainee										UK
6268187969	Stop on day of surgery	24 hours after surgery	Stop on the day of surgery	24 hours after surgery																				Proceed as planned	Proceed as planned	Proceed, but change the post-operative management plan to involve HDU	Yes	Refer for medical advice	Refer for medical advice	Anaesthesia/ICU- consultant/staff grade											UK
6268175825	Stop on day of surgery	Within 12 hours after surgery	Stop on the day of surgery	Within 12 hours after surgery													Furosemide							Proceed, but change the post-operative management plan to involve HDU	Proceed, but change the post-operative management plan to involve HDU	Proceed as planned	No	Re-start their ACE-i/ARB	Refer for medical advice	Anaesthesia/ICU- consultant/staff grade											UK
6267867484	Continue ACE inhibitor	48 hours after surgery	Continue ARB	48 hours after surgery																				Proceed as planned	Proceed as planned	Proceed as planned	No	Re-start their ACE-i/ARB	Refer for medical advice	Anaesthesia/ICU- consultant/staff grade											UK
6267667461	Continue ACE inhibitor	Within 12 hours after surgery	Continue ARB	Within 12 hours after surgery						Bendroflumethiazide							Furosemide							Treat acutely to reduce BP to <160/<100 then proceed	Treat acutely to reduce BP to <160/<100 then proceed	Treat acutely to reduce BP to <160/<100 then proceed	Yes	Refer for medical advice	Refer for medical advice	Anaesthesia/ICU- consultant/staff grade											UK
6267652401	Stop on day of surgery	24 hours after surgery	Stop on the day of surgery	24 hours after surgery																				Proceed as planned	Proceed as planned	Proceed as planned	Yes	Re-start their ACE-i/ARB	Refer for medical advice	Anaesthesia/ICU- consultant/staff grade											UK
6267611462	Stop on day of surgery	Within 12 hours after surgery	Stop on the day of surgery	Within 12 hours after surgery																				Proceed, but make an in-hospital medical referral	Proceed as planned	Proceed, but make an in-hospital medical referral	No	Treat acutely to reduce systolic BP to <160mmHg	Treat acutely to reduce systolic BP to <160mmHg	Anaesthesia/ICU- consultant/staff grade											UK
6267132681	Continue ACE inhibitor	48 hours after surgery	Continue ARB	48 hours after surgery																				Proceed as planned	Proceed as planned	Proceed as planned	No	Re-start their ACE-i/ARB	Start long-acting anti-hypertensives	Anaesthesia/ICU- consultant/staff grade											UK
6267102089	Stop on day of surgery	24 hours after surgery	Stop on the day of surgery	24 hours after surgery																				Proceed, but make an in-hospital medical referral	Treat acutely to reduce BP to <160/<100 then proceed	Treat acutely to reduce BP to <160/<100 then proceed	No	Re-start their ACE-i/ARB	Continue without intervention but monitor	Anaesthesia/ICU- consultant/staff grade											UK
6266982154	Continue ACE inhibitor	24 hours after surgery	Continue ARB	24 hours after surgery																				Proceed as planned	Proceed as planned	Proceed as planned	Yes	Re-start their ACE-i/ARB	Refer for medical advice	Anaesthesia/ICU- consultant/staff grade											UK
6266882563	Stop on day of surgery	48 hours after surgery	Stop on the day of surgery	48 hours after surgery	Aliskerin		Amlodipine						Diltiazem	Doxazosin		Felodipine								Postpone the procedure	Treat acutely to reduce BP to <160/<100 then proceed	Proceed, but change the post-operative management plan to involve HDU	No	Re-start their ACE-i/ARB	Start long-acting anti-hypertensives	Anaesthesia/ICU- consultant/staff grade					General medicine- consultant						UK
6266846458	Stop on day of surgery	24 hours after surgery	Stop on the day of surgery	24 hours after surgery																				Postpone the procedure	Postpone the procedure	Postpone the procedure	Yes	Refer for medical advice	Refer for medical advice	Anaesthesia/ICU- consultant/staff grade											UK
6266753782	Continue ACE inhibitor	12-24 hours after surgery	Continue ARB	12-24 hours after surgery																				Proceed as planned	Proceed as planned	Proceed, but make an in-hospital medical referral	Yes	Re-start their ACE-i/ARB	Refer for medical advice	Anaesthesia/ICU- consultant/staff grade											UK
6266712435	Stop on day of surgery	12-24 hours after surgery	Continue ARB	12-24 hours after surgery																				Postpone the procedure	Proceed, but make an in-hospital medical referral	Postpone the procedure	No	Re-start their ACE-i/ARB	Continue without intervention but monitor	Anaesthesia/ICU- consultant/staff grade											UK
6266654876	Continue ACE inhibitor	12-24 hours after surgery	Continue ARB	12-24 hours after surgery																				Proceed as planned	Proceed as planned	Proceed as planned	No	Refer for medical advice	Refer for medical advice	Anaesthesia/ICU- consultant/staff grade											UK
6266644604	Stop on day of surgery	24 hours after surgery	Continue ARB	Within 12 hours after surgery																				Proceed, but make an in-hospital medical referral	Treat acutely to reduce BP to <160/<100 then proceed	Proceed, but make an in-hospital medical referral	No	Refer for medical advice	Refer for medical advice	Anaesthesia/ICU- consultant/staff grade											UK
6266644131	Continue ACE inhibitor	12-24 hours after surgery	Continue ARB	12-24 hours after surgery																				Proceed, but change the post-operative management plan to involve HDU	Proceed, but make an in-hospital medical referral	Proceed as planned	No	Refer for medical advice	Refer for medical advice	Anaesthesia/ICU- consultant/staff grade											UK
6266640938	Continue ACE inhibitor	48 hours after surgery	Continue ARB	48 hours after surgery																				Proceed as planned	Proceed as planned	Proceed as planned	No	Re-start their ACE-i/ARB	Start an ACE-i or ARB	Anaesthesia/ICU- consultant/staff grade											UK
6266382544	Stop on day of surgery	48 hours after surgery	Stop on the day of surgery	48 hours after surgery						Bendroflumethiazide								Indapamide					Other diuretics	Proceed, but change the post-operative management plan to involve HDU	Treat acutely to reduce BP to <160/<100 then proceed	Proceed, but change the post-operative management plan to involve HDU	No	Re-start their ACE-i/ARB	Treat acutely to reduce systolic BP to <160mmHg	Anaesthesia/ICU- consultant/staff grade											UK
6266353326	Stop on day of surgery	24 hours after surgery	Stop on the day of surgery	24 hours after surgery																				Postpone the procedure	Postpone the procedure	Postpone the procedure	No	Re-start their ACE-i/ARB	Refer for medical advice	Anaesthesia/ICU- consultant/staff grade											UK
6266261676	Stop on day of surgery	48 hours after surgery	Stop on the day of surgery	48 hours after surgery	Aliskerin					Bendroflumethiazide			Diltiazem	Doxazosin	Eplerenone		Furosemide	Indapamide			Spironolactone		Other diuretics	Treat acutely to reduce BP to <160/<100 then proceed	Treat acutely to reduce BP to <160/<100 then proceed	Postpone the procedure	No	Refer for medical advice	Refer for medical advice	Anaesthesia/ICU- consultant/staff grade											UK
6266043476	Stop on day before surgery	48 hours after surgery	Stop on the day of surgery	48 hours after surgery																				Proceed as planned	Proceed as planned	Proceed as planned	No	Re-start their ACE-i/ARB	Continue without intervention but monitor	Anaesthesia/ICU- consultant/staff grade											UK
6266041981	Stop on day of surgery	12-24 hours after surgery	Stop on the day of surgery	12-24 hours after surgery						Bendroflumethiazide							Furosemide				Spironolactone		Other diuretics	Proceed, but make an in-hospital medical referral	Proceed, but make an in-hospital medical referral	Proceed, but change the post-operative management plan to involve HDU	No	Refer for medical advice	Refer for medical advice	Anaesthesia/ICU- consultant/staff grade											UK
6265927207	Stop 2 days before surgery	48 hours after surgery	Stop 1 day before surgery	48 hours after surgery																				Proceed as planned	Proceed as planned	Proceed as planned	No	Re-start their ACE-i/ARB	Continue without intervention but monitor	Anaesthesia/ICU- consultant/staff grade											UK
6265919037	Stop on day of surgery	24 hours after surgery	Continue ARB	12-24 hours after surgery																				Postpone the procedure	Proceed, but change the post-operative management plan to involve HDU	Postpone the procedure	No	Re-start their ACE-i/ARB	Refer for medical advice	Anaesthesia/ICU- consultant/staff grade											UK
6265860573	Stop on day of surgery	24 hours after surgery	Stop on the day of surgery	24 hours after surgery																				Proceed as planned	Proceed as planned	Proceed as planned	Yes	Treat acutely to reduce systolic BP to <160mmHg	Start long-acting anti-hypertensives	Anaesthesia/ICU- consultant/staff grade											UK
6265745814	Continue ACE inhibitor	Within 12 hours after surgery	Continue ARB	Within 12 hours after surgery																				Postpone the procedure	Treat acutely to reduce BP to <160/<100 then proceed	Proceed as planned	Yes	Re-start their ACE-i/ARB	Refer for medical advice	Anaesthesia/ICU- consultant/staff grade											UK
6265249387	Stop on day of surgery	48 hours after surgery	Stop on the day of surgery	48 hours after surgery																				Proceed as planned	Proceed as planned	Proceed as planned	No	Re-start their ACE-i/ARB	Refer for medical advice	Anaesthesia/ICU- consultant/staff grade											UK
6265214268	Stop on day before surgery	48 hours after surgery	Stop 1 day before surgery	48 hours after surgery								Digoxin												Postpone the procedure	Proceed, but change the post-operative management plan to involve HDU	Postpone the procedure	No	Refer for medical advice	Refer for medical advice	Anaesthesia/ICU- consultant/staff grade											UK
6265144083	Stop on day of surgery	24 hours after surgery	Stop on the day of surgery	24 hours after surgery																				Postpone the procedure	Proceed, but change the post-operative management plan to involve HDU	Postpone the procedure	No	Re-start their ACE-i/ARB	Continue without intervention but monitor	Anaesthesia/ICU- consultant/staff grade											UK
6265114240	Continue ACE inhibitor	Within 12 hours after surgery	Continue ARB	Within 12 hours after surgery																				Postpone the procedure	Postpone the procedure	Postpone the procedure		Re-start their ACE-i/ARB	Refer for medical advice	Anaesthesia/ICU- consultant/staff grade											UK
6265075449	Stop on day of surgery	48 hours after surgery	Stop on the day of surgery	48 hours after surgery											Eplerenone		Furosemide							Proceed as planned	Proceed as planned	Proceed as planned	No	Re-start their ACE-i/ARB	Start long-acting anti-hypertensives		Anaesthesia/ICU- trainee										UK
6265056517	Stop on day of surgery	12-24 hours after surgery	Stop on the day of surgery	12-24 hours after surgery																				Proceed as planned	Proceed as planned	Proceed, but change the post-operative management plan to involve HDU	No	Re-start their ACE-i/ARB	Refer for medical advice	Anaesthesia/ICU- consultant/staff grade											UK
6265006339	Stop on day before surgery	12-24 hours after surgery	Stop 1 day before surgery	12-24 hours after surgery																				Proceed, but change the post-operative management plan to involve HDU	Proceed, but change the post-operative management plan to involve HDU	Proceed, but change the post-operative management plan to involve HDU	No	Refer for medical advice	Refer for medical advice	Anaesthesia/ICU- consultant/staff grade											UK
6264980188	Stop on day of surgery	48 hours after surgery	Stop on the day of surgery	48 hours after surgery																	Spironolactone			Proceed, but make an in-hospital medical referral	Proceed as planned	Proceed, but make an in-hospital medical referral	No	Refer for medical advice	Refer for medical advice	Anaesthesia/ICU- consultant/staff grade											Australasia
6264951470	Stop on day of surgery	24 hours after surgery	Stop on the day of surgery	24 hours after surgery			Amlodipine							Doxazosin		Felodipine		Indapamide						Proceed as planned	Proceed as planned	Proceed as planned	No	Re-start their ACE-i/ARB	Start an ACE-i or ARB	Anaesthesia/ICU- consultant/staff grade											UK
6264906956	Stop on day of surgery	48 hours after surgery	Stop on the day of surgery	48 hours after surgery																				Proceed, but change the post-operative management plan to involve HDU	Proceed, but change the post-operative management plan to involve HDU	Proceed, but change the post-operative management plan to involve HDU	No	Re-start their ACE-i/ARB	Refer for medical advice	Anaesthesia/ICU- consultant/staff grade											UK
6264879303	Stop on day of surgery	24 hours after surgery	Stop on the day of surgery	24 hours after surgery																				Postpone the procedure	Proceed as planned	Proceed as planned	No	Re-start their ACE-i/ARB	Continue without intervention but monitor		Anaesthesia/ICU- trainee										UK
6264850634	Stop on day of surgery	24 hours after surgery	Stop on the day of surgery	24 hours after surgery																				Proceed, but change the post-operative management plan to involve HDU	Proceed, but change the post-operative management plan to involve HDU	Proceed, but change the post-operative management plan to involve HDU	No	Refer for medical advice	Refer for medical advice	Anaesthesia/ICU- consultant/staff grade											UK
6264838708	Continue ACE inhibitor	12-24 hours after surgery	Continue ARB	12-24 hours after surgery																				Proceed, but change the post-operative management plan to involve HDU	Proceed, but change the post-operative management plan to involve HDU	Proceed, but change the post-operative management plan to involve HDU	No	Re-start their ACE-i/ARB	Continue without intervention but monitor	Anaesthesia/ICU- consultant/staff grade											UK
6264738683	Continue ACE inhibitor	Within 12 hours after surgery	Continue ARB	Within 12 hours after surgery																				Proceed, but make an in-hospital medical referral	Proceed, but make an in-hospital medical referral	Proceed as planned	Yes	Refer for medical advice	Treat acutely to reduce systolic BP to <160mmHg	Anaesthesia/ICU- consultant/staff grade											UK
6264702356	Stop on day before surgery	48 hours after surgery	Stop 1 day before surgery	48 hours after surgery																				Proceed as planned	Proceed as planned	Proceed as planned	No	Re-start their ACE-i/ARB	Treat acutely to reduce systolic BP to <160mmHg	Anaesthesia/ICU- consultant/staff grade											UK
6264674962	Stop on day of surgery	24 hours after surgery	Stop on the day of surgery	24 hours after surgery						Bendroflumethiazide							Furosemide						Other diuretics	Proceed, but change the post-operative management plan to involve HDU	Proceed as planned	Proceed as planned	No	Re-start their ACE-i/ARB	Refer for medical advice	Anaesthesia/ICU- consultant/staff grade											UK
6264658435	Stop 2 days before surgery	24 hours after surgery	Stop 2 days before to surgery	24 hours after surgery																				Postpone the procedure	Proceed as planned	Proceed, but change the post-operative management plan to involve HDU	No	Start other (longer-acting) anti-hypertensives	Start long-acting anti-hypertensives	Anaesthesia/ICU- consultant/staff grade											UK
6264653466	Stop 2 days before surgery	12-24 hours after surgery	Stop 2 days before to surgery	12-24 hours after surgery	Aliskerin																			Postpone the procedure	Proceed, but change the post-operative management plan to involve HDU	Postpone the procedure	No	Re-start their ACE-i/ARB	Refer for medical advice		Anaesthesia/ICU- trainee										UK
6264618399	Stop on day of surgery	48 hours after surgery	Stop 1 day before surgery	48 hours after surgery	Aliskerin					Bendroflumethiazide								Indapamide					Other diuretics	Proceed, but make an in-hospital medical referral	Proceed as planned	Proceed, but make an in-hospital medical referral	No	Refer for medical advice	Refer for medical advice	Anaesthesia/ICU- consultant/staff grade											UK
6264582729	Stop on day before surgery	Within 12 hours after surgery	Stop 2 days before to surgery	Within 12 hours after surgery																				Postpone the procedure	Proceed as planned	Postpone the procedure	No	Refer for medical advice	Refer for medical advice	Anaesthesia/ICU- consultant/staff grade											UK
6264582701	Stop on day of surgery	12-24 hours after surgery	Stop on the day of surgery	24 hours after surgery																				Proceed as planned	Proceed as planned	Proceed as planned	Yes	Re-start their ACE-i/ARB	Refer for medical advice	Anaesthesia/ICU- consultant/staff grade											UK
6262121648	Stop on day of surgery	12-24 hours after surgery	Stop on the day of surgery	12-24 hours after surgery						Bendroflumethiazide							Furosemide				Spironolactone		Other diuretics	Proceed, but change the post-operative management plan to involve HDU	Proceed, but change the post-operative management plan to involve HDU	Postpone the procedure	No	Re-start their ACE-i/ARB	Refer for medical advice	Anaesthesia/ICU- consultant/staff grade											UK
6262057532	Continue ACE inhibitor	24 hours after surgery	Continue ARB	24 hours after surgery																				Postpone the procedure	Proceed as planned	Postpone the procedure	Yes	Re-start their ACE-i/ARB	Refer for medical advice	Anaesthesia/ICU- consultant/staff grade											UK
6261031834	Stop on day of surgery	24 hours after surgery	Stop on the day of surgery	24 hours after surgery	Aliskerin		Amlodipine					Digoxin	Diltiazem	Doxazosin	Eplerenone	Felodipine						Verapamil		Proceed as planned	Proceed as planned	Proceed as planned	No	Continue without intervention but monitor	Continue without intervention but monitor								Cardiology- consultant				UK
6260654331	Stop 2 days before surgery	12-24 hours after surgery	Stop 2 days before to surgery	12-24 hours after surgery																				Proceed as planned	Proceed as planned	Proceed as planned	No	Re-start their ACE-i/ARB	Treat acutely to reduce systolic BP to <160mmHg	Anaesthesia/ICU- consultant/staff grade											UK
6259102115	Stop on day of surgery	48 hours after surgery	Stop on the day of surgery	48 hours after surgery																				Proceed as planned	Proceed as planned	Proceed, but change the post-operative management plan to involve HDU	No	Refer for medical advice	Refer for medical advice	Anaesthesia/ICU- consultant/staff grade											UK
6259095955	Stop on day before surgery	24 hours after surgery	Stop 1 day before surgery																					Proceed, but change the post-operative management plan to involve HDU	Proceed, but change the post-operative management plan to involve HDU	Proceed, but change the post-operative management plan to involve HDU	No	Re-start their ACE-i/ARB	Start long-acting anti-hypertensives	Anaesthesia/ICU- consultant/staff grade											UK
6259063850	Continue ACE inhibitor	12-24 hours after surgery	Continue ARB																					Proceed as planned	Proceed as planned	Proceed as planned	No	Refer for medical advice	Refer for medical advice	Anaesthesia/ICU- consultant/staff grade											UK
6257875735	Stop on day of surgery	48 hours after surgery	Stop on the day of surgery	24 hours after surgery																				Proceed, but change the post-operative management plan to involve HDU	Proceed, but change the post-operative management plan to involve HDU	Proceed, but change the post-operative management plan to involve HDU	No	Treat acutely to reduce systolic BP to <160mmHg	Refer for medical advice	Anaesthesia/ICU- consultant/staff grade											UK
6257774018	Continue ACE inhibitor	24 hours after surgery	Continue ARB	24 hours after surgery																				Proceed as planned	Proceed as planned	Postpone the procedure	No	Refer for medical advice	Refer for medical advice		Anaesthesia/ICU- trainee										UK
6257577509	Continue ACE inhibitor	48 hours after surgery	Continue ARB	48 hours after surgery																				Proceed, but change the post-operative management plan to involve HDU	Postpone the procedure	Proceed, but change the post-operative management plan to involve HDU	No	Refer for medical advice	Refer for medical advice	Anaesthesia/ICU- consultant/staff grade											UK
6257486847	Stop on day of surgery	24 hours after surgery	Stop on the day of surgery	24 hours after surgery																				Proceed as planned	Proceed as planned	Proceed as planned	No	Re-start their ACE-i/ARB	Continue without intervention but monitor	Anaesthesia/ICU- consultant/staff grade											UK
6257445333	Continue ACE inhibitor	24 hours after surgery	Continue ARB	24 hours after surgery																				Proceed as planned	Proceed as planned	Proceed as planned	No	Re-start their ACE-i/ARB	Start an ACE-i or ARB	Anaesthesia/ICU- consultant/staff grade											UK
6257403956	Continue ACE inhibitor	12-24 hours after surgery	Stop 1 day before surgery	12-24 hours after surgery																						Proceed as planned		Treat acutely to reduce systolic BP to <160mmHg	Treat acutely to reduce systolic BP to <160mmHg	Anaesthesia/ICU- consultant/staff grade											UK
6257395772	Stop on day of surgery	48 hours after surgery	Stop on the day of surgery	48 hours after surgery																				Proceed as planned	Proceed as planned	Proceed, but change the post-operative management plan to involve HDU	No	Treat acutely to reduce systolic BP to <160mmHg	Treat acutely to reduce systolic BP to <160mmHg	Anaesthesia/ICU- consultant/staff grade											UK
6257280344	Stop on day of surgery	48 hours after surgery	Stop on the day of surgery	48 hours after surgery																				Postpone the procedure	Proceed as planned	Postpone the procedure	No	Re-start their ACE-i/ARB	Refer for medical advice		Anaesthesia/ICU- trainee										UK
6257205870	Continue ACE inhibitor	12-24 hours after surgery	Stop on the day of surgery	12-24 hours after surgery																				Proceed, but change the post-operative management plan to involve HDU	Proceed, but change the post-operative management plan to involve HDU	Proceed, but change the post-operative management plan to involve HDU	No	Refer for medical advice	Refer for medical advice	Anaesthesia/ICU- consultant/staff grade											UK
6257176450	Stop on day of surgery	12-24 hours after surgery	Continue ARB	12-24 hours after surgery																				Proceed as planned	Proceed as planned	Proceed, but change the post-operative management plan to involve HDU	No	Refer for medical advice	Refer for medical advice		Anaesthesia/ICU- trainee										UK
6257124272	Continue ACE inhibitor	12-24 hours after surgery	Continue ARB	12-24 hours after surgery																				Proceed as planned	Proceed as planned	Proceed, but make an in-hospital medical referral	No	Re-start their ACE-i/ARB	Treat acutely to reduce systolic BP to <160mmHg	Anaesthesia/ICU- consultant/staff grade											UK
6257107634	Stop on day of surgery	24 hours after surgery	Stop on the day of surgery	24 hours after surgery			Amlodipine	Atenolol	Bisoprolol		Carvedilol		Diltiazem						Isosorbide mononitrate	Metoprolol		Verapamil		Proceed, but change the post-operative management plan to involve HDU	Proceed, but change the post-operative management plan to involve HDU	Proceed, but change the post-operative management plan to involve HDU	No	Re-start their ACE-i/ARB	Refer for medical advice					Surgeon- trainee							UK
6257100249	Continue ACE inhibitor	24 hours after surgery	Continue ARB	24 hours after surgery																				Postpone the procedure	Proceed as planned	Proceed as planned	No	Re-start their ACE-i/ARB	Refer for medical advice	Anaesthesia/ICU- consultant/staff grade											UK
6257094790	Stop on day of surgery	Within 12 hours after surgery	Continue ARB	Within 12 hours after surgery																				Postpone the procedure	Postpone the procedure	Postpone the procedure	No	Refer for medical advice	Refer for medical advice	Anaesthesia/ICU- consultant/staff grade											UK
6257041836	Continue ACE inhibitor	Within 12 hours after surgery	Continue ARB	Within 12 hours after surgery																				Proceed, but change the post-operative management plan to involve HDU	Proceed as planned	Proceed as planned	No	Refer for medical advice	Refer for medical advice	Anaesthesia/ICU- consultant/staff grade											UK
6256498755	Stop on day of surgery	12-24 hours after surgery	Stop on the day of surgery	12-24 hours after surgery																				Postpone the procedure	Proceed, but make an in-hospital medical referral	Proceed as planned	No	Re-start their ACE-i/ARB	Refer for medical advice	Anaesthesia/ICU- consultant/staff grade											UK
6256294931	Stop on day before surgery	12-24 hours after surgery	Stop on the day of surgery	12-24 hours after surgery																				Postpone the procedure	Postpone the procedure	Postpone the procedure	No	Refer for medical advice	Refer for medical advice	Anaesthesia/ICU- consultant/staff grade											UK
6256284572	Stop on day of surgery	12-24 hours after surgery	Stop on the day of surgery	12-24 hours after surgery																				Proceed, but make an in-hospital medical referral	Postpone the procedure	Proceed as planned	Yes	Refer for medical advice	Refer for medical advice		Anaesthesia/ICU- trainee										UK
6256104352	Stop on day of surgery	48 hours after surgery	Stop on the day of surgery	48 hours after surgery			Amlodipine				Carvedilol			Doxazosin		Felodipine		Indapamide						Proceed, but change the post-operative management plan to involve HDU	Proceed, but change the post-operative management plan to involve HDU	Proceed, but change the post-operative management plan to involve HDU	No	Refer for medical advice	Refer for medical advice		Anaesthesia/ICU- trainee										UK
6256022039	Stop on day before surgery	12-24 hours after surgery	Stop 1 day before surgery	12-24 hours after surgery																				Postpone the procedure	Treat acutely to reduce BP to <160/<100 then proceed	Postpone the procedure	No	Re-start their ACE-i/ARB	Refer for medical advice		Anaesthesia/ICU- trainee										UK
6255989718	Stop (duration of stopping depending on the drug)	24 hours after surgery	Stop (duration of stopping dependent on the drug)	24 hours after surgery																				Postpone the procedure	Proceed, but change the post-operative management plan to involve HDU	Postpone the procedure	No	Refer for medical advice	Refer for medical advice	Anaesthesia/ICU- consultant/staff grade											UK
6255923956	Stop on day of surgery	48 hours after surgery	Stop on the day of surgery	48 hours after surgery																				Proceed as planned	Proceed as planned	Proceed as planned	No	Re-start their ACE-i/ARB	Refer for medical advice	Anaesthesia/ICU- consultant/staff grade											UK
6255920210	Stop on day before surgery	24 hours after surgery	Continue ARB	Within 12 hours after surgery	Aliskerin																			Proceed, but change the post-operative management plan to involve HDU	Proceed, but change the post-operative management plan to involve HDU	Proceed, but change the post-operative management plan to involve HDU	No	Re-start their ACE-i/ARB	Refer for medical advice	Anaesthesia/ICU- consultant/staff grade											UK
6255875516	Stop on day of surgery	24 hours after surgery	Stop on the day of surgery	24 hours after surgery													Furosemide						Other diuretics	Proceed as planned	Proceed as planned	Proceed, but change the post-operative management plan to involve HDU	No	Re-start their ACE-i/ARB	Continue without intervention but monitor	Anaesthesia/ICU- consultant/staff grade											UK
6255189465	Stop on day before surgery	12-24 hours after surgery	Stop 1 day before surgery	12-24 hours after surgery																	Spironolactone			Proceed, but make an in-hospital medical referral	Proceed as planned	Proceed, but make an in-hospital medical referral	Yes	Re-start their ACE-i/ARB	Start long-acting anti-hypertensives	Anaesthesia/ICU- consultant/staff grade											UK
6255115524	Stop on day of surgery	48 hours after surgery	Stop on the day of surgery	48 hours after surgery				Atenolol	Bisoprolol															Postpone the procedure	Postpone the procedure	Postpone the procedure	No	Re-start their ACE-i/ARB	Refer for medical advice	Anaesthesia/ICU- consultant/staff grade
6254709161	Stop on day of surgery	24 hours after surgery	Stop on the day of surgery	24 hours after surgery																				Postpone the procedure	Proceed as planned	Postpone the procedure	No	Start other (longer-acting) anti-hypertensives	Start long-acting anti-hypertensives
